# Supplementary material for: Achieving clinically optimal balance between accuracy and simplicity of a formula for manual use: Development of a simple formula for estimating liver graft weight with donor anthropometrics
Source: PLoS One. 2023 Jan 20;18(1):e0280569. doi: 10.1371/journal.pone.0280569 (PMC9858735; doi:10.1371/journal.pone.0280569)
Supplement: S1 Data — (XLSX) [file pone.0280569.s005.xlsx]

## Sheet: S4 Data
Graft weight	Sex	Age	Body hight	Body weight
1542	Male	42	170	90
1030	Male	71	154	50
1730	Male	54	165	61
1534	Male	39	167	50
1636	Male	65	164	56
1400	Female	66	155	50
1021	Male	72	162	66
2000	Male	41	166	100
1700	Female	65	162	90
1440	Male	43	165	61
1115	Female	37	166	59
1158	Female	68	145	55
1495	Male	21	165	80
1335	Female	52	161	53
1772	Male	46	170	80
961	Female	33	140	44
1500	Female	51	159	60
1371	Male	50	160	56
1230	Female	44	165	60
1320	Male	22	176	60
915	Female	54	157	46
1625	Male	20	175	55
1410	Male	35	170	64
1250	Female	69	165	64
1210	Female	58	151	52
1816	Male	46	175	84
1025	Female	66	143	41
1210	Male	25	166	59
1060	Female	47	155	48
1640	Male	52	170	70
1440	Female	43	160	72
1140	Female	45	151	43
1330	Male	49	172	73
1200	Male	43	170	58
948	Female	56	165	55
995	Female	51	158	58
1250	Male	43	175	64
1490	Female	30	157	55
1140	Female	66	154	42
1510	Female	55	150	60
1154	Female	59	160	60
1530	Male	52	178	80
1430	Female	26	162	83
1075	Female	32	151	48
1250	Male	40	170	67
1590	Male	21	178	70
1068	Male	22	168	57
1340	Male	45	166	65
1230	Male	29	167	51
1030	Female	58	155	50
1460	Female	43	171	61
1150	Female	30	164	65
1840	Male	65	165	107
1720	Male	42	178	85
1590	Male	46	167	77
1164	Female	51	160	51
960	Female	46	154	39
1280	Male	42	165	70
1297	Male	46	170	73
1202	Female	67	160	65
1210	Male	22	178	58
1885	Male	44	173	63
1226	Male	47	176	70
1267	Male	19	161	53
1063	Female	21	157	43
950	Male	69	168	60
1535	Male	64	166	59
1655	Female	39	155	65
1030	Male	27	172	53
2020	Female	43	157	62
1500	Male	44	172	78
1184	Female	55	153	40
1070	Female	55	162	46
1145	Male	19	167	45
1660	Male	35	176	72
1129	Female	52	148	50
1235	Female	43	155	55
1326	Male	53	172	66
1590	Male	46	171	64
780	Female	58	151	45
1134	Male	56	172	65
1472	Male	34	175	68
1195	Female	47	154	42
1421	Male	62	164	65
1150	Female	48	153	50
1420	Male	32	166	68
1290	Female	52	158	50
1520	Male	63	166	78
1660	Male	50	177	76
1176	Female	40	164	45
1830	Male	65	165	67
914	Female	46	150	43
1435	Female	26	166	57
1040	Male	35	156	41
1580	Male	37	186	80
1690	Male	39	180	88
1357	Male	27	184	76
1158	Female	62	155	46
1090	Female	43	157	42
1020	Female	66	155	48
1670	Male	37	170	60
1230	Female	64	155	60
902	Female	58	160	50
1630	Male	59	166	65
994	Female	60	155	55
1190	Male	44	161	57
1496	Male	40	175	62
2200	Male	34	166	89
1395	Female	50	160	60
1070	Male	31	170	66
1290	Male	57	168	65
1345	Male	38	167	51
1025	Female	44	170	63
1240	Female	63	163	55
1632	Male	27	185	81
1020	Female	63	153	55
1960	Male	34	165	62
1250	Male	34	175	76
1480	Male	30	169	73
1700	Male	51	168	75
1288	Female	51	160	53
1142	Male	66	160	49
1256	Female	53	162	51
1325	Male	40	160	55
1835	Male	37	169	64
1458	Male	42	177	67
1500	Female	46	158	69
1700	Male	55	182	82
2170	Male	51	165	94
